# Supplementary material for: Comparative Proteomic Analysis of Secretory Proteins of Mycoplasma bovis and Mycoplasma mycoides subsp. mycoides Investigates Virulence and Discovers Important Diagnostic Biomarkers
Source: Vet Sci. 2023 Dec 1;10(12):685. doi: 10.3390/vetsci10120685 (PMC10748157; doi:10.3390/vetsci10120685)
Supplement: Supplementary file 1 [file vetsci-10-00685-s001.zip]

Archive with 11 entries (11 files):
- (S1)For-Fig.1C.Tif
- (S2) For-Fig.3A.Tif
- (S3) For-Fig.3B.Tif
- (S4) For-Fig.3C.Tif
- (S5) For-Fig.3D.Tif
- (S6) For-Fig.3E.Tif
- (S7) For-Fig.3F.Tif
- (S8) For-Fig.3G.Tif
- Table S1.xlsx
- Table S2.xlsx
- Table S3.xlsx
