# Supplementary material for: Comparative Proteomic Analysis of Secretory Proteins of Mycoplasma bovis and Mycoplasma mycoides subsp. mycoides Investigates Virulence and Discovers Important Diagnostic Biomarkers
Source: Vet Sci. 2023 Dec 1;10(12):685. doi: 10.3390/vetsci10120685 (PMC10748157; doi:10.3390/vetsci10120685)
Supplement: Supplementary file 1 [file vetsci-10-00685-s001.zip › Table S1.xlsx]

## Sheet: M.mycoides
Table S1 In silico functional predictions for Mmm in vitro secreted proteins
NCBI accession numbers	Protein name	Type of secretion	Subcellular location	Functional classification (EggNOG)a
TS60_0029	FMN-dependent NADH-azoreductase	Undefined	Cytoplasmic	I
TS60_0032	gnsA/GnsB family protein	Classical	Unknown	S
TS60_0042	tRNA(Ile)-lysidine synthetase	Undefined	Unknown	D
TS60_0074	HAD hydrolase	No-classical	Cytoplasmic	S
TS60_0085	phosphonate ABC transporter phosphonate-binding protein	Classical	Unknown	P
TS60_0185	ribosomal protein S12	Undefined	Cytoplasmic	J
TS60_0188	elongation factor Tu	Undefined	Cytoplasmic	J
TS60_0208	hypothetical protein	Undefined	Cytoplasmic	K
TS60_0218	DNA-methyltransferase	No-classical	Unknown	L
TS60_0221	e3 binding domain protein	No-classical	Unknown	C
TS60_0234	holliday junction DNA helicase ruvB family protein	Undefined	Cytoplasmic	L
TS60_0251	eco47II restriction endonuclease family protein	Undefined	Cytoplasmic	L
TS60_0279	lipoassociated domain protein	Classical	Unknown	M
TS60_0321	tRNA 4-thiouridine(8) synthase ThiI	Undefined	Cytoplasmic	H
TS60_0325	putative prolipoprotein	Classical	Extracellular	S
TS60_0354	tRNA threonylcarbamoyl adenosine modification protein YeaZ	Undefined	Unknown	O
TS60_0358	hypothetical protein	No-classical	Unknown	S
TS60_0427	hypothetical protein	Classical	Unknown	M
TS60_0462	hypothetical protein	No-classical	Unknown	S
TS60_0484	hypothetical protein	Classical	Unknown	S
TS60_0503	hypothetical protein	Classical	Unknown	S
TS60_0523	fatty acid/phospholipid synthesis protein PlsX	Undefined	Cytoplasmic	I
TS60_0527	chromosome segregation protein SMC	Undefined	Cytoplasmic	D
TS60_0547	ATP-dependent protease La	Undefined	Cytoplasmic	O
TS60_0550	elongation factor P	Undefined	Cytoplasmic	J
TS60_0555	hypothetical protein	No-classical	Cytoplasmic	No orthologs found
TS60_0576	ribosomal protein L19	Undefined	Cytoplasmic	J
TS60_0611	putative holliday junction ATP-dependent DNA helicase ruvA	Undefined	Cytoplasmic	L
TS60_0662	isoleucine--tRNA ligase	No-classical	Cytoplasmic	J
TS60_0670	hypothetical protein	No-classical	Unknown	S
TS60_0689	chaperone protein DnaJ	No-classical	Cytoplasmic	O
TS60_0693	istB-like ATP binding family protein	Undefined	Cytoplasmic	O
TS60_0703	hypothetical protein	No-classical	Unknown	S
TS60_0706	immunoglobulin-blocking virulence protein	Classical	Unknown	M
TS60_0707	hypothetical protein	Classical	Unknown	S
TS60_0744	death-on-curing family protein	Undefined	Unknown	S
TS60_0745	hypothetical protein	No-classical	Extracellular	No orthologs found
TS60_0770	putative nicotinate phosphoribosyltransferase protein	Undefined	Cytoplasmic	H
TS60_0792	ornithine carbamoyltransferase	Undefined	Cytoplasmic	E
TS60_0804	tRNA pseudouridine synthase family protein	Undefined	Cytoplasmic	J
TS60_0835	50S ribosomal protein L4	No-classical	Unknown	J
TS60_0859	RNA pseudouridylate synthase family protein	No-classical	Cytoplasmic	J
TS60_0868	hypothetical protein	Classical	Unknown	M
TS60_0905	hypothetical protein	Classical	Unknown	S
TS60_0907	hypothetical protein	Classical	Unknown	S
TS60_0995	ATP synthase F1, alpha subunit	Undefined	Cytoplasmic	F
TS60_1002	serine hydroxymethyltransferase	Undefined	Cytoplasmic	E
TS60_1133	BspA family leucine-rich repeat surface protein	Classical	Unknown	S
