# Supplementary material for: Comparative Proteomic Analysis of Secretory Proteins of Mycoplasma bovis and Mycoplasma mycoides subsp. mycoides Investigates Virulence and Discovers Important Diagnostic Biomarkers
Source: Vet Sci. 2023 Dec 1;10(12):685. doi: 10.3390/vetsci10120685 (PMC10748157; doi:10.3390/vetsci10120685)
Supplement: Supplementary file 1 [file vetsci-10-00685-s001.zip › Table S2.xlsx]

## Sheet: M.bovis
Table S2 In silico functional predictions for M.bovis in vitro secreted proteins
NCBI accession numbers	protein name	type of secretion	subcellular location	functional classification (EggNOG)a
Mbov_0016	P48-like surface lipoprotein	Classical	Unknown	S
Mbov_0026	ribokinase family sugar kinases	Undefined	Unknown	G
Mbov_0038	putative transmembrane protein	No-classical	Unknown (This protein may have multiple localization sites.)	S
Mbov_0049	putative lipoprotein	Classical	Cytoplasmic	M
Mbov_0059	trmE tRNA modification GTPase	Undefined	Cytoplasmic	J
Mbov_0092	hypothetical protein	No-classical	Unknown	S
Mbov_0106	pdhD dihydrolipoamide dehydrogenase	Undefined	Cytoplasmic	C
Mbov_0111	putative lipoprotein	Classical	Unknown	S
Mbov_0121	oppB oligopeptide ABC transporter permease protein	No-classical	CytoplasmicMembrane	V
Mbov_0125	era GTP-binding protein	Undefined	CytoplasmicMembrane	S
Mbov_0134	potA spermidine/putrescine ABC transporter ATP-binding protein	Undefined	CytoplasmicMembrane	G
Mbov_0147	hypothetical protein	Undefined	Cytoplasmic	E
Mbov_0154	putative transmembrane protein	No-classical	Unknown	S
Mbov_0168	tig trigger factor	Undefined	Cytoplasmic	D
Mbov_0184	transposase ISMbov2	Undefined	Cytoplasmic	L
Mbov_0186	putative membrane lipoprotein	Classical	Unknown	S
Mbov_0198	parE topoisomerase IV subunit B	Undefined	Cytoplasmic	L
Mbov_0207	hypothetical protein	No-classical	Unknown	V
Mbov_0212	tktA transketolase	Undefined	Unknown	G
Mbov_0241	AAA family ATPase	Undefined	CytoplasmicMembrane	O
Mbov_0274	putative lipoprotein	Classical	Unknown	S
Mbov_0290	putative lipoprotein	Classical	Cytoplasmic	M
Mbov_0292	vpma-like lipoprotein	Classical	Unknown	M
Mbov_0296	putative lipoprotein	Classical	Unknown	M
Mbov_0302	rpoD RNA polymerase primary sigma factor	No-classical	Cytoplasmic	K
Mbov_0307	phnC phosphonate ABC transporter substrate-binding protein	No-classical	Cytoplasmic	P
Mbov_0313	topA DNA topoisomerase I	No-classical	Cytoplasmic	L
Mbov_0341	putative transmembrane protein	Classical	Extracellular	E
Mbov_0354	conserved hypothetical protein	No-classical	Unknown	S
Mbov_0375	oidoreductase	Undefined	Cytoplasmic	S
Mbov_0411	uvrA ecinuclease ABC subunit A	No-classical	Cytoplasmic	L
Mbov_0440	ATP synthase subunit alpha	Undefined	Cytoplasmic	F
Mbov_0464	transposase ISMbov2	Undefined	Cytoplasmic	L
Mbov_0482	enolase	Undefined	Cytoplasmic	F
Mbov_0509	ATPase subunit alpha	Undefined	Cytoplasmic	C
Mbov_0551	50S ribosomal protein	No-classical	Cytoplasmic	J
Mbov_0579	membrane lipoprotein P81	Classical	Unknown	G
Mbov_0589	deoA thymidine phosphorylase	Undefined	Cytoplasmic	F
Mbov_0599	30S ribosomal protein	Undefined	Cytoplasmic	J
Mbov_0647	superfamily I DNA and RNA helicases	No-classical	Unknown	L
Mbov_0656	map1 putative lipoprotein	Classical	Unknown	No orthologs found
Mbov_0674	putative lipoprotein	Classical	Unknown	S
Mbov_0675	cpdB 5'nucleotidase	Classical	Cellwall	F
Mbov_0678	30S ribosomal protein	No-classical	Cytoplasmic	J
Mbov_0688	ATP-binding cassette subfamily B	No-classical	CytoplasmicMembrane	V
Mbov_0693	putative transmembrane protein	Classical	Extracellular	E
Mbov_0694	rpoC DNA-directed RNA polymerase subunit beta	Undefined	Cytoplasmic	K
Mbov_0720	sgaH 3-dehydro-L-gulonate-6-phosphate decarboxylase	Undefined	Cytoplasmic	G
Mbov_0725	hydrolases of the HAD superfamily	No-classical	Unknown	S
Mbov_0726	hypothetical protein	Undefined	Unknown	L
Mbov_0760	putative transmembrane protein	No-classical	CytoplasmicMembrane	S
Mbov_0781	cdsA phosphatidate cytidylyltransferase	No-classical	CytoplasmicMembrane	I
Mbov_0795	VSP	Classical	CytoplasmicMembrane	M
Mbov_0796	VSP	Classical	Unknown	M
Mbov_0797	VSP	Classical	Unknown	M
Mbov_0798	VSP	Classical	Unknown	M
Mbov_0817	dnaJ heat shock protein	No-classical	Cytoplasmic	O
Mbov_0838	putative lipoprotein	Classical	Unknown	U
Mbov_0847	peptidyl-tRNA hydrolase	Undefined	Cytoplasmic	J
