# Supplementary material for: Comparative Proteomic Analysis of Secretory Proteins of Mycoplasma bovis and Mycoplasma mycoides subsp. mycoides Investigates Virulence and Discovers Important Diagnostic Biomarkers
Source: Vet Sci. 2023 Dec 1;10(12):685. doi: 10.3390/vetsci10120685 (PMC10748157; doi:10.3390/vetsci10120685)
Supplement: Supplementary file 1 [file vetsci-10-00685-s001.zip › Table S3.xlsx]

## Sheet: Sheet1
Table S1 Homologous proteins between M. bovis and M. mycoides subsp. mycoides
Species	Accession numbers	Name	Product	Species	Accession numbers	Name	Product
MmycSC_Afade	TS60_0611		putative holliday junction ATP-dependent DNAhelicase ruvA	M.bovis_HB0801	Mbov_0262	ruvA	holliday junction DNA helicase
MmycSC_Afade	TS60_0644		transposase DDE domain protein	M.bovis_HB0801	Mbov_0464		transposase ISMbov2
MmycSC_Afade	TS60_0726		phosphotransferase system, EIIC family protein	M.bovis_HB0801	Mbov_0476		putative transmembrane protein
MmycSC_Afade	TS60_0806		ABC transporter family protein	M.bovis_HB0801	Mbov_0594		cobalt/nickel ABC transporter ATP-binding protein
MmycSC_Afade	TS60_0421		hypothetical protein	M.bovis_HB0801	Mbov_0690		putative transmembrane protein
MmycSC_Afade	TS60_0959	rnr	ribonuclease R	M.bovis_HB0801	Mbov_0228	rnr	ribonuclease R
MmycSC_Afade	TS60_0998	atpE	ATP synthase F0, C subunit	M.bovis_HB0801	Mbov_0443	atpE	ATPase subunit c
MmycSC_Afade	TS60_0188	tuf	translation elongation factor Tu	M.bovis_HB0801	Mbov_0481		ef-TU elongation factor
MmycSC_Afade	TS60_0925	gpmI	2,3-bisphosphoglycerate-independentphosphoglycerate mutase	M.bovis_HB0801	Mbov_0776	pgam	phosphoglycerate mutase
MmycSC_Afade	TS60_0254	gmk	guanylate kinase	M.bovis_HB0801	Mbov_0231	gmk	guanylate kinase
MmycSC_Afade	TS60_0827	rpsQ	30S ribosomal protein S17	M.bovis_HB0801	Mbov_0620		30S ribosomal protein
MmycSC_Afade	TS60_0836	rplC	50S ribosomal protein L3	M.bovis_HB0801	Mbov_0629		50S ribosomal protein
MmycSC_Afade	TS60_1127		aspartate-ammonia ligase family protein	M.bovis_HB0801	Mbov_0071	asnA	aspartate ammonia ligase
MmycSC_Afade	TS60_1078		oligopeptide/dipeptide ABC transporter,ATP-binding, C-terminal domain protein	M.bovis_HB0801	Mbov_0034	oppD	oligopeptide ABC transporter ATP-binding protein
MmycSC_Afade	TS60_0035		membrane transport family protein	M.bovis_HB0801	Mbov_0564		predicted permeases
MmycSC_Afade	TS60_0225		fic/DOC family protein	M.bovis_HB0801	Mbov_0734		conserved hypothetical protein
MmycSC_Afade	TS60_0935		phosphorylase superfamily protein	M.bovis_HB0801	Mbov_0588	deoD	purine-nucleoside phosphorylase
MmycSC_Afade	TS60_0011		putative p60 surface lipoprotein	M.bovis_HB0801	Mbov_0016		P48-like surface lipoprotein
MmycSC_Afade	TS60_0815	map	methionine aminopeptidase, type I	M.bovis_HB0801	Mbov_0602	map	methionyl aminopeptidase
MmycSC_Afade	TS60_0781	pepO	neutral endopeptidase	M.bovis_HB0801	Mbov_0428	pepO	endopeptidase O
MmycSC_Afade	TS60_0487		ABC transporter family protein	M.bovis_HB0801	Mbov_0742		glycerol ABC transporter ATP binding component
MmycSC_Afade	TS60_0088		alpha/beta hydrolase fold family protein	M.bovis_HB0801	Mbov_0254		hydrolases of the alpha/beta superfamily
MmycSC_Afade	TS60_0449		phosphoenolpyruvate-dependent sugarphosphotransferase system, EIIA 2 family protein	M.bovis_HB0801	Mbov_0721	ulaC	ascorbate-specific PTS system enzyme II Ccomponent
MmycSC_Afade	TS60_1117	rplJ	50S ribosomal protein L10	M.bovis_HB0801	Mbov_0698		50S ribosomal protein
MmycSC_Afade	TS60_0817	secY	preprotein translocase, SecY subunit	M.bovis_HB0801	Mbov_0604	secY	preprotein translocase subunit secY
MmycSC_Afade	TS60_1115		hypothetical protein	M.bovis_HB0801	Mbov_0856		putative lipoprotein
MmycSC_Afade	TS60_0262		binding--dependent transport system innermembrane component family protein	M.bovis_HB0801	Mbov_0135	potB	spermidine/putrescine ABC transporter permease
MmycSC_Afade	TS60_0855		amidase family protein	M.bovis_HB0801	Mbov_0807	gatA	aspartyl/glutamyl-tRNA amidotransferase subunit A
MmycSC_Afade	TS60_0603		putative membrane protein	M.bovis_HB0801	Mbov_0253		putative transmembrane protein
MmycSC_Afade	TS60_0503		putative prolipoprotein	M.bovis_HB0801	Mbov_0116		putative lipoprotein
MmycSC_Afade	TS60_0884		ABC transporter family protein	M.bovis_HB0801	Mbov_0307	phnC	phosphonate ABC transporter substrate-binding protein
MmycSC_Afade	TS60_0308	pdhB	pyruvate dehydrogenase E1 component subunitbeta	M.bovis_HB0801	Mbov_0103	pdhB	pyruvate dehydrogenase E1 component subunit beta
MmycSC_Afade	TS60_0820	rplR	ribosomal protein L18	M.bovis_HB0801	Mbov_0613		50S ribosomal protein
MmycSC_Afade	TS60_1116		hypothetical protein	M.bovis_HB0801	Mbov_0838		putative lipoprotein
MmycSC_Afade	TS60_0581	ffh	signal recognition particle protein	M.bovis_HB0801	Mbov_0665	srp54	signal recognition particle subunit
MmycSC_Afade	TS60_1018		amino acid permease family protein	M.bovis_HB0801	Mbov_0320		basic amino acid/polyamine antiporter
MmycSC_Afade	TS60_0047		recR family protein	M.bovis_HB0801	Mbov_0772	recR	recombination protein
MmycSC_Afade	TS60_1020	gidB	16S rRNA (guanine(527)-N(7))-methyltransferaseGidB	M.bovis_HB0801	Mbov_0205	gidB	methyltransferase GidB (glucose inhibited division protein)
MmycSC_Afade	TS60_0955		ribonucleoside-diphosphate reductase, alphasubunit	M.bovis_HB0801	Mbov_0417		Hypothetical protein
MmycSC_Afade	TS60_0877		putative membrane protein	M.bovis_HB0801	Mbov_0569		transmembrane protein
MmycSC_Afade	TS60_0700		hypothetical protein	M.bovis_HB0801	Mbov_0510		putative transmembrane protein
MmycSC_Afade	TS60_1024		hypothetical protein	M.bovis_HB0801	Mbov_0409		hypothetical protein
MmycSC_Afade	TS60_0692	hrcA	heat-inducible transcription repressor HrcA	M.bovis_HB0801	bov_0642	hrcA	heat-inducible transcriptional repressor
MmycSC_Afade	TS60_0546		AAA domain family protein	M.bovis_HB0801	Mbov_0073		putative ATPase
MmycSC_Afade	TS60_0176		DHHA1 domain protein	M.bovis_HB0801	Mbov_0328		exopolyphosphatase-related proteins
MmycSC_Afade	TS60_1076		binding--dependent transport system innermembrane component family protein	M.bovis_HB0801	Mbov_0036	oppB	oligopeptide ABC transporter permease protein
MmycSC_Afade	TS60_0500		nifU-like N terminal domain protein	M.bovis_HB0801	Mbov_0080	nifU	nitrogen fixation protein
MmycSC_Afade	TS60_0450		PTS system, Lactose/Cellobiose specific IIBsubunit	M.bovis_HB0801	Mbov_0723	ulaA	ascorbate-specific PTS system enzyme II Acomponent
MmycSC_Afade	TS60_1005		hypothetical protein	M.bovis_HB0801	Mbov_0350		putative lipoprotein
MmycSC_Afade	TS60_0378	hisS	histidine--tRNA ligase	M.bovis_HB0801	Mbov_0321	hisS	histidyl-tRNA synthetase
MmycSC_Afade	TS60_1129	gidA	tRNA uridine 5-carboxymethylaminomethylmodification enzyme GidA	M.bovis_HB0801	Mbov_0191	gidA	glucose inhibited division protein
MmycSC_Afade	TS60_0118		glycosyl transferase 2 family protein	M.bovis_HB0801	Mbov_0064	epsG	glycosyltransferase
MmycSC_Afade	TS60_0263		putative lipo family protein	M.bovis_HB0801	Mbov_0136	potC	spermidine/putrescine ABC transporter permease
MmycSC_Afade	TS60_0010		ABC transporter family protein	M.bovis_HB0801	Mbov_0018		simple sugar ABC transporter ATP-binding protein.P59-like protein
MmycSC_Afade	TS60_0540		putative rRNA maturation factor YbeY	M.bovis_HB0801	Mbov_0123		hypothetical protein (metal-dependent hydrolase)
MmycSC_Afade	TS60_0492	parE	DNA topoisomerase IV, B subunit	M.bovis_HB0801	Mbov_0198	parE	topoisomerase IV subunit B
MmycSC_Afade	TS60_0062		hypothetical protein	M.bovis_HB0801	Mbov_0330		hypothetical protein
MmycSC_Afade	TS60_0347	rsgA	ribosome small subunit-dependent GTPase A	M.bovis_HB0801	Mbov_0234	engC	GTPase
MmycSC_Afade	TS60_0293		helix-turn-helix domain, rpiR family protein	M.bovis_HB0801	Mbov_0716		transcriptional regulators
MmycSC_Afade	TS60_1072	secE	preprotein translocase, SecE subunit	M.bovis_HB0801	Mbov_0047	SecE	preprotein translocase subunit SecE
MmycSC_Afade	TS60_1049		prolipodiacylglyceryl transferase familyprotein	M.bovis_HB0801	Mbov_0099	lgt	sialyltransferase
MmycSC_Afade	TS60_0993	atpD	ATP synthase F1, beta subunit	M.bovis_HB0801	Mbov_0438	atpD	ATP synthase subunit beta
MmycSC_Afade	TS60_0042	tilS	tRNA(Ile)-lysidine synthetase	M.bovis_HB0801	Mbov_0846	mesJ	cell cycle protein
MmycSC_Afade	TS60_0280		HAD hydrolase, IIB family protein	M.bovis_HB0801	Mbov_0200		predicted hydrolases of the HAD superfamily
MmycSC_Afade	TS60_0596		lipoyltransferase and lipoate-ligase familyprotein	M.bovis_HB0801	Mbov_0010	lplA	lipoate-protein ligase A
MmycSC_Afade	TS60_0898		high affinity transport system p37 familyprotein	M.bovis_HB0801	Mbov_0306	phnD	phosphonate ABC transporter substrate-binding protein
MmycSC_Afade	TS60_1075		bacterial extracellular solute-binding s, 5Middle family protein	M.bovis_HB0801	Mbov_0037	oppA	oligopeptide ABC transporter substrate-binding protein
MmycSC_Afade	TS60_0580		putative SPOUT methyltransferase family protein	M.bovis_HB0801	Mbov_0192		conserved hypothetical protein
MmycSC_Afade	TS60_0137	ccmA	heme ABC exporter, ATP-binding protein CcmA	M.bovis_HB0801	Mbov_0680		drug resistance ATPase ABC transporter family ATP-binding protein
MmycSC_Afade	TS60_0371	proS	proline--tRNA ligase	M.bovis_HB0801	Mbov_0127	proS	prolyl-tRNA synthetase
MmycSC_Afade	TS60_0256	def	peptide deformylase	M.bovis_HB0801	Mbov_0196		formylmethionyl-tRNA deformylase
MmycSC_Afade	TS60_0230		ribonucleotide reductase, small chain familyprotein	M.bovis_HB0801	Mbov_0399		putative transmembrane protein (ICEB-1 encoded)
MmycSC_Afade	TS60_0458		hypothetical protein	M.bovis_HB0801	Mbov_0179		putative lipoprotein
MmycSC_Afade	TS60_0090		hypothetical protein	M.bovis_HB0801	Mbov_0309		hypothetical protein
MmycSC_Afade	TS60_1154	yidC	membrane insertase, YidC/Oxa1 family domainprotein	M.bovis_HB0801	Mbov_0067	yidC	preprotein translocase subunit
MmycSC_Afade	TS60_0813	rpmJ	ribosomal protein L36	M.bovis_HB0801	Mbov_0600		ribosomal protein
MmycSC_Afade	TS60_0810	rpoA	DNA-directed RNA polymerase, alpha subunit	M.bovis_HB0801	Mbov_0597	rpoA	DNA-directed RNA polymerase subunit alpha
MmycSC_Afade	TS60_0761	pgk	phosphoglycerate kinase	M.bovis_HB0801	Mbov_0669	pgk	phosphoglycerate kinase
MmycSC_Afade	TS60_0929		phosphoglucomutase/phosphomannomutase,C-terminal domain protein	M.bovis_HB0801	Mbov_0539	manB	phosphomannomutase
MmycSC_Afade	TS60_0187	fusA	translation elongation factor G	M.bovis_HB0801	Mbov_0676		ef-G elongation factor
MmycSC_Afade	TS60_0695		spoU rRNA Methylase family protein	M.bovis_HB0801	Mbov_0093		cspR RNA methyltransferase
MmycSC_Afade	TS60_0550	efp	translation elongation factor P	M.bovis_HB0801	Mbov_0493	ef-P	elongation factor
MmycSC_Afade	TS60_0159	gltX	glutamate--tRNA ligase	M.bovis_HB0801	Mbov_0660	gltX	glutamyl-tRNA synthetase
MmycSC_Afade	TS60_0306		lipoyltransferase and lipoate-ligase familyprotein	M.bovis_HB0801	Mbov_0068	lplA	lipoate-protein ligase A
MmycSC_Afade	TS60_0864		glycosyl transferase 2 family protein	M.bovis_HB0801	Mbov_0500		glycosyltransferase
MmycSC_Afade	TS60_1029		aromatic cluster surface family protein	M.bovis_HB0801	Mbov_0536		putative lipoprotein
MmycSC_Afade	TS60_0960	smpB	ssrA-binding protein	M.bovis_HB0801	Mbov_0833	smpB	SsrA-binding protein
MmycSC_Afade	TS60_0899		cof-like hydrolase family protein	M.bovis_HB0801	Mbov_0027		predicted Hydrolase of the HAD superfamily
MmycSC_Afade	TS60_0399		hypothetical protein	M.bovis_HB0801	Mbov_0758		predicted ATPase
MmycSC_Afade	TS60_0505		OB-fold nucleic acid binding domain protein	M.bovis_HB0801	Mbov_0547		predicted nucleotidyltransferase
MmycSC_Afade	TS60_0678	argS	arginine--tRNA ligase	M.bovis_HB0801	Mbov_0563	argS	arginyl-tRNA synthetase
MmycSC_Afade	TS60_0364		aromatic cluster surface family protein	M.bovis_HB0801	Mbov_0537		putative lipoprotein
MmycSC_Afade	TS60_0497	pgi	glucose-6-phosphate isomerase	M.bovis_HB0801	Mbov_0485	pgi	glucose-6-phosphate isomerase
MmycSC_Afade	TS60_0186	rpsG	ribosomal protein S7	M.bovis_HB0801	Mbov_0677		30S ribosomal protein
MmycSC_Afade	TS60_0194		cytosol aminopeptidase family, catalytic domainprotein	M.bovis_HB0801	Mbov_0789	pepA	leucyl aminopeptidase
MmycSC_Afade	TS60_0425		glucose inhibited division A family protein	M.bovis_HB0801	Mbov_0158	gid	tRNA (uracil-5-)-methyltransferase Gid
MmycSC_Afade	TS60_0379	rbfA	ribosome-binding factor A	M.bovis_HB0801	Mbov_0818	rbfA	ribosome-binding factor A
MmycSC_Afade	TS60_0143		hypothetical protein	M.bovis_HB0801	无
MmycSC_Afade	TS60_0938		fic/DOC family protein	M.bovis_HB0801	Mbov_0825	fic	cell filamentation protein
MmycSC_Afade	TS60_0231		hypothetical protein	M.bovis_HB0801	Mbov_0382		hypothetical protein
MmycSC_Afade	TS60_0691		grpE family protein	M.bovis_HB0801	Mbov_0641	grpE	heat shock protein GrpE (activation of DnaK)
MmycSC_Afade	TS60_0367		ABC-2 transporter family protein	M.bovis_HB0801	Mbov_0534		ABC transporter permease protein
MmycSC_Afade	TS60_1045		sporulation Regulator WhiA C terminal domainprotein	M.bovis_HB0801	Mbov_0523		conserved hypothetical protein
MmycSC_Afade	TS60_0583	recA	protein RecA	M.bovis_HB0801	Mbov_0633	recA	recombination protein
MmycSC_Afade	TS60_0852		cation transport family protein	M.bovis_HB0801	Mbov_0415	trkB	trk system potassium uptake protein
MmycSC_Afade	TS60_0185	rpsL	ribosomal protein S12	M.bovis_HB0801	Mbov_0678		30S ribosomal protein
MmycSC_Afade	TS60_0304	thrS	threonine--tRNA ligase	M.bovis_HB0801	Mbov_0451	thrS	threonyl-tRNA synthetase
MmycSC_Afade	TS60_0300	glpK	glycerol kinase	M.bovis_HB0801	Mbov_0325	glpK	glycerol kinase
MmycSC_Afade	TS60_0527	smc	chromosome segregation protein SMC	M.bovis_HB0801	Mbov_0334	smc	chromosome segregation protein
MmycSC_Afade	TS60_0802	rplM	ribosomal protein L13	M.bovis_HB0801	Mbov_0529		50S ribosomal protein
MmycSC_Afade	TS60_0394	rpsO	ribosomal protein S15	M.bovis_HB0801	Mbov_0269		30S ribosomal protein
MmycSC_Afade	TS60_0579	rpsP	ribosomal protein S16	M.bovis_HB0801	Mbov_0710	rpsP	ribosomal protein small subunit S16
MmycSC_Afade	TS60_0635		tetrapyrrole (Corrin/Porphyrin) Methylasesfamily protein	M.bovis_HB0801	Mbov_0769		predicted methyltransferases
MmycSC_Afade	TS60_0770		putative nicotinate phosphoribosyltransferaseprotein	M.bovis_HB0801	Mbov_0668	pncB	nicotinate phosphoribosyltransferase
MmycSC_Afade	TS60_0861	ptsH	phosphocarrier protein HPr	M.bovis_HB0801	Mbov_0543		pts-HPR phosphocarrier protein
MmycSC_Afade	TS60_0093		putative membrane protein	M.bovis_HB0801	Mbov_0453		putative transmembrane protein
MmycSC_Afade	TS60_0553		hypothetical protein	M.bovis_HB0801	Mbov_0779		putative transmembrane protein
MmycSC_Afade	TS60_0567		ABC transporter family protein	M.bovis_HB0801	Mbov_0688		ATP-binding cassette subfamily B
MmycSC_Afade	TS60_0233		D12 class N6 adenine-specific DNAmethyltransferase family protein	M.bovis_HB0801	Mbov_0293		DNA adenine methylase
MmycSC_Afade	TS60_0547	lon	ATP-dependent protease La	M.bovis_HB0801	Mbov_0433	lon	ATP-dependent Lon protease
MmycSC_Afade	TS60_0089		tRNA threonylcarbamoyl adenosine modificationprotein YgjD	M.bovis_HB0801	Mbov_0478	gcp	O-sialoglycoprotein endopeptidase
MmycSC_Afade	TS60_1065	rplI	ribosomal protein L9	M.bovis_HB0801	Mbov_0277		50S ribosomal protein
MmycSC_Afade	TS60_0409		rmuC family protein	M.bovis_HB0801	Mbov_0288	rmuC	DNA recombination protein
MmycSC_Afade	TS60_0825	rplX	ribosomal protein L24	M.bovis_HB0801	Mbov_0618		50S ribosomal protein
MmycSC_Afade	TS60_0821	rplF	ribosomal protein L6	M.bovis_HB0801	Mbov_0614		50S ribosomal protein
MmycSC_Afade	TS60_0699		ATP synthase alpha/beta family,nucleotide-binding domain protein	M.bovis_HB0801	Mbov_0509	atpA	ATPase subunit alpha
MmycSC_Afade	TS60_0805		cobalt transport family protein	M.bovis_HB0801	Mbov_0593		cobalt/nickel ABC transporter permease protein
MmycSC_Afade	TS60_0829	rplP	ribosomal protein L16	M.bovis_HB0801	Mbov_0622		50S ribosomal protein
MmycSC_Afade	TS60_0980		hypothetical protein	M.bovis_HB0801
MmycSC_Afade	TS60_0494		RNA 2'-O ribose methyltransferase substratebinding family protein	M.bovis_HB0801	Mbov_0094	spoU	RNA methyltransferase
MmycSC_Afade	TS60_0362		hypothetical protein	M.bovis_HB0801	Mbov_0391		conserved hypothetical protein (ICEB-1 encoded)
MmycSC_Afade	TS60_1073		KOW motif family protein	M.bovis_HB0801	Mbov_0048	nusG	transcriptional antiterminator
MmycSC_Afade	TS60_1133		hypothetical protein	M.bovis_HB0801	Mbov_0145		putative lipoprotein
MmycSC_Afade	TS60_1062	prs	ribose-phosphate pyrophosphokinase	M.bovis_HB0801	Mbov_0206	prsA	ribose-phosphate pyrophosphokinase
MmycSC_Afade	TS60_0111		putative endonuclease 4	M.bovis_HB0801	Mbov_0574	nfo	deoxyribonuclease IV
MmycSC_Afade	TS60_0340		putative hydrolase	M.bovis_HB0801	Mbov_0767		conserved hypothetical protein
MmycSC_Afade	TS60_0520	rpmB	ribosomal protein L28	M.bovis_HB0801	Mbov_0108		50S ribosomal protein
MmycSC_Afade	TS60_0406	trpS	tryptophan--tRNA ligase	M.bovis_HB0801	Mbov_0452	trpS	tryptophanyl-tRNA synthetase
MmycSC_Afade	TS60_0862		uvrD/REP helicase N-terminal domain protein	M.bovis_HB0801	Mbov_0502	uvrD	ATP-dependent DNA helicase
MmycSC_Afade	TS60_0486		putative membrane protein	M.bovis_HB0801	Mbov_0741		glycerol ABC transporter permease component
MmycSC_Afade	TS60_1019	pgsA	CDP-diacylglycerol--glycerol-3-phosphate3-phosphatidyltransferase	M.bovis_HB0801	Mbov_0780	pgsA	CDP-diacylglycerol--glycerol-3-phosphate 3-phosphatidyltransferas
MmycSC_Afade	TS60_0414		putative variable prolipoprotein	M.bovis_HB0801	Mbov_0473		putative lipoprotein
MmycSC_Afade	TS60_0737		AAA domain protein	M.bovis_HB0801	Mbov_0647		superfamily I DNA and RNA helicases
MmycSC_Afade	TS60_0859		RNA pseudouridylate synthase family protein	M.bovis_HB0801	Mbov_0809	rluC	ribosomal large subunit pseudouridine synthase C
MmycSC_Afade	TS60_1077		N-terminal TM domain of oligopeptide transportpermease C family protein	M.bovis_HB0801	Mbov_0035	oppC	oligopeptide ABC transporter permease protein
MmycSC_Afade	TS60_0828	rpmC	ribosomal protein L29	M.bovis_HB0801	Mbov_0621		50S ribosomal protein
MmycSC_Afade	TS60_0561		putative NH(3)-dependent NAD(+) synthetase	M.bovis_HB0801	Mbov_0746	nadE	NAD(+) synthetase
MmycSC_Afade	TS60_0463	cmk	cytidylate kinase	M.bovis_HB0801	Mbov_0815	cmk	cytidylate kinase
MmycSC_Afade	TS60_0818	rplO	ribosomal protein L15	M.bovis_HB0801	Mbov_0611		50S ribosomal protein
MmycSC_Afade	TS60_0241		single-strand binding family protein	M.bovis_HB0801	Mbov_0119		putative lipoprotein
MmycSC_Afade	TS60_0833	rplB	ribosomal protein L2	M.bovis_HB0801	Mbov_0626		50S ribosomal protein
MmycSC_Afade	TS60_0025	rpsR	ribosomal protein S18	M.bovis_HB0801	Mbov_0316		30S ribosomal protein
MmycSC_Afade	TS60_0548	tig	trigger factor	M.bovis_HB0801	Mbov_0168	tig	trigger factor
MmycSC_Afade	TS60_0330	ysxC	ribosome biogenesis GTP-binding protein YsxC	M.bovis_HB0801	Mbov_0153	engB	GTP-binding protein
MmycSC_Afade	TS60_0777		phosphopantetheine attachment site familyprotein	M.bovis_HB0801	Mbov_0822	acpP	acyl carrier protein
MmycSC_Afade	TS60_0067	serS	serine--tRNA ligase	M.bovis_HB0801	Mbov_0063	serS	seryl-tRNA synthetase
MmycSC_Afade	TS60_0179	prmC	protein-(glutamine-N5) methyltransferase,release factor-specific	M.bovis_HB0801	Mbov_0823	hemK	protoporphirogen oxidase HEMK
MmycSC_Afade	TS60_0053		hypothetical protein	M.bovis_HB0801	Mbov_0374		putative lipoprotein
MmycSC_Afade	TS60_0883		binding--dependent transport system innermembrane component family protein	M.bovis_HB0801	Mbov_0308	phnE	phosphonate ABC transporter permease protein
MmycSC_Afade	TS60_0314	coaD	pantetheine-phosphate adenylyltransferase	M.bovis_HB0801	Mbov_0152	coaD	pantetheine-phosphate adenylyltransferase
MmycSC_Afade	TS60_0405		metallopeptidase M24 family protein	M.bovis_HB0801	Mbov_0126	pepP	XAA-Pro aminopeptidase
MmycSC_Afade	TS60_0809	rplQ	ribosomal protein L17	M.bovis_HB0801	Mbov_0596		50S ribosomal protein
MmycSC_Afade	TS60_0698		ATP synthase alpha/beta chain, C terminal domainprotein	M.bovis_HB0801	Mbov_0508	atpD	ATPase subunit beta
MmycSC_Afade	TS60_0142		major Facilitator Superfamily protein	M.bovis_HB0801	Mbov_0571		hexosephosphate transport protein
MmycSC_Afade	TS60_0830	rpsC	ribosomal protein S3	M.bovis_HB0801	Mbov_0623		30S ribosomal protein
MmycSC_Afade	TS60_0601		L-lactate dehydrogenase	M.bovis_HB0801	Mbov_0565	ldh	L-lactate dehydrogenase
MmycSC_Afade	TS60_0313		hypothetical protein	M.bovis_HB0801	Mbov_0489		putative lipoprotein
MmycSC_Afade	TS60_1066	dnaB	replicative DNA helicase	M.bovis_HB0801	Mbov_0278	dnaB	replicative DNA helicase
MmycSC_Afade	TS60_0531		hypothetical protein	M.bovis_HB0801	Mbov_0335		ABC transporter permease protein
MmycSC_Afade	TS60_0311	pta	phosphate acetyltransferase	M.bovis_HB0801	Mbov_0567	pta	phosphate acetyltransferase
MmycSC_Afade	TS60_0342		short chain dehydrogenase family protein	M.bovis_HB0801	Mbov_0375		oxidoreductase
MmycSC_Afade	TS60_0946		alpha mannosidase, middle domain protein	M.bovis_HB0801	Mbov_0165		hypothetical protein
MmycSC_Afade	TS60_0831	rplV	ribosomal protein L22	M.bovis_HB0801	Mbov_0624		50S ribosomal protein
MmycSC_Afade	TS60_0048	dnaX	DNA polymerase III, subunit gamma and tau	M.bovis_HB0801	Mbov_0774	dnaX	DNA polymerase III subunit gamma/tau
MmycSC_Afade	TS60_0136	plsY	acyl-phosphate glycerol 3-phosphateacyltransferase	M.bovis_HB0801	Mbov_0434	plsY	glycerol-3-phosphate acyltransferase plsY
MmycSC_Afade	TS60_0669	rpmF	ribosomal protein L32	M.bovis_HB0801	Mbov_0139		50S ribosomal protein
MmycSC_Afade	TS60_0575	ylqF	ribosome biogenesis GTP-binding protein YlqF	M.bovis_HB0801	Mbov_0096		predicted GTPases
MmycSC_Afade	TS60_0621		papain family cysteine protease domain protein	M.bovis_HB0801	Mbov_0743		putative transmembrane protein
MmycSC_Afade	TS60_1068		ECF-type riboflavin transporter, S componentfamily protein	M.bovis_HB0801	Mbov_0791		putative transmembrane protein
MmycSC_Afade	TS60_1054	uvrB	excinuclease ABC subunit B	M.bovis_HB0801	Mbov_0412	uvrB	excinuclease ABC subunit B
MmycSC_Afade	TS60_0442		transcriptional regulator family protein	M.bovis_HB0801	Mbov_0745		hypothetical protein
MmycSC_Afade	TS60_0765	mutM	formamidopyrimidine-DNA glycosylase	M.bovis_HB0801	Mbov_0486	mutM	formamidopyrimidine-DNA glycosylase
MmycSC_Afade	TS60_0762	gap	glyceraldehyde-3-phosphate dehydrogenase, typeI	M.bovis_HB0801	Mbov_0062	gapA	glyceraldehyde 3-phosphate dehydrogenase
MmycSC_Afade	TS60_0837	rpsJ	ribosomal protein S10	M.bovis_HB0801	Mbov_0630		30S ribosomal protein
MmycSC_Afade	TS60_0255		RNA methyltransferase, RsmD family	M.bovis_HB0801	Mbov_0195		DNA methylase
MmycSC_Afade	TS60_0525		hypothetical protein	M.bovis_HB0801	Mbov_0376		phage-associated protein
MmycSC_Afade	TS60_0999		ATP synthase A chain family protein	M.bovis_HB0801	Mbov_0444	atpB	ATPase subunit a
MmycSC_Afade	TS60_0587		divIVA domain protein	M.bovis_HB0801	Mbov_0095		hypothetical protein
MmycSC_Afade	TS60_0857	ligA	DNA ligase, NAD-dependent	M.bovis_HB0801	Mbov_0520		DNA ligase
MmycSC_Afade	TS60_0537	glyS	glycine--tRNA ligase	M.bovis_HB0801	Mbov_0304	glyS1	glycyl-tRNA synthetase
MmycSC_Afade	TS60_0717		hypothetical protein	M.bovis_HB0801	Mbov_0517		putative transmembrane protein
MmycSC_Afade	TS60_0490		ATPase associated with various cellularactivities family protein	M.bovis_HB0801	Mbov_0238	recD	exodeoxyribonuclease V alpha subunit
MmycSC_Afade	TS60_0807		ABC transporter family protein	M.bovis_HB0801	Mbov_0595		cobalt/nickel ABC transporter ATP-binding protein
MmycSC_Afade	TS60_0787		integrase core domain protein	M.bovis_HB0801	Mbov_0706		transposase ISMbov7
MmycSC_Afade	TS60_0321	thiI	tRNA sulfurtransferase ThiI	M.bovis_HB0801	Mbov_0141	thiI	thiamine biosynthesis protein
MmycSC_Afade	TS60_0307	pdhA	pyruvate dehydrogenase (acetyl-transferring) E1component, alpha subunit	M.bovis_HB0801	Mbov_0102	pdhA	pyruvate dehydrogenase E1 component subunit alpha
MmycSC_Afade	TS60_0922	tpiA	triose-phosphate isomerase	M.bovis_HB0801	Mbov_0591	tpiA	triosephosphate isomerase
MmycSC_Afade	TS60_0009		branched-chain amino acid transport system /permease component family protein	M.bovis_HB0801	Mbov_0019		sugar ABC transporter permease
MmycSC_Afade	TS60_0771		putative tRNA binding domain protein	M.bovis_HB0801	Mbov_0820		arc1 EMAP domain
MmycSC_Afade	TS60_0856	gatC	aspartyl/glutamyl-tRNA(Asn/Gln)amidotransferase, C subunit	M.bovis_HB0801	Mbov_0808	gatC	aspartyl/glutamyl-tRNA amidotransferase subunit C
MmycSC_Afade	TS60_0671	pheT	phenylalanine--tRNA ligase, beta subunit	M.bovis_HB0801	Mbov_0076	pheT	phenylalanyl-tRNA synthetase beta chain
MmycSC_Afade	TS60_0551	fmt	methionyl-tRNA formyltransferase	M.bovis_HB0801	Mbov_0713		methionyl-tRNA formyltransferase
MmycSC_Afade	TS60_1003	rpiB	ribose 5-phosphate isomerase B	M.bovis_HB0801	Mbov_0120	rpiB	ribose 5-phosphate isomerase B
MmycSC_Afade	TS60_0422	tkt	transketolase	M.bovis_HB0801	Mbov_0212	tktA	transketolase
MmycSC_Afade	TS60_0096		hypothetical protein	M.bovis_HB0801	Mbov_0753		hypothetical protein
MmycSC_Afade	TS60_1150		ATPase associated with various cellularactivities family protein	M.bovis_HB0801	Mbov_0241		AAA family ATPase
MmycSC_Afade	TS60_0763		istB-like ATP binding family protein	M.bovis_HB0801	Mbov_0750	dnaI	DNA replication protein
MmycSC_Afade	TS60_0772		EDD, DegV family domain protein	M.bovis_HB0801	Mbov_0821		conserved hypothetical protein
MmycSC_Afade	TS60_1059		hypothetical protein	M.bovis_HB0801	Mbov_0726		Hypothetical protein
MmycSC_Afade	TS60_0298		hypoxanthine phosphoribosyltransferase	M.bovis_HB0801	Mbov_0404	hpt	hypoxanthine phosphoribosyltransferase
MmycSC_Afade	TS60_0122		glycosyl transferase 2 family protein	M.bovis_HB0801	Mbov_0562		glycosyltransferase
MmycSC_Afade	TS60_1152		phosphotransferase enzyme family protein	M.bovis_HB0801	Mbov_0554		PTS lichenan-specific IIA component LicA
MmycSC_Afade	TS60_0928	deoC	deoxyribose-phosphate aldolase	M.bovis_HB0801	Mbov_0590	deoC	deoxyribose-phosphate aldolase
MmycSC_Afade	TS60_0826	rplN	ribosomal protein L14	M.bovis_HB0801	Mbov_0619		50S ribosomal protein
MmycSC_Afade	TS60_0381		cytidyltransferase-like domain protein	M.bovis_HB0801	Mbov_0268		riboflavin kinase / FMN adenylyltransferase
MmycSC_Afade	TS60_0636		ribosomal protein L33	M.bovis_HB0801	Mbov_0220		50S ribosomal protein
MmycSC_Afade	TS60_0834	rplW	50S ribosomal protein L23	M.bovis_HB0801	Mbov_0627		50S ribosomal protein
MmycSC_Afade	TS60_0930	pdp	pyrimidine-nucleoside phosphorylase	M.bovis_HB0801	Mbov_0589	deoA	thymidine phosphorylase
MmycSC_Afade	TS60_0523	plsX	fatty acid/phospholipid synthesis protein PlsX	M.bovis_HB0801	Mbov_0332	plsX	glycerol-3-phosphate acyltransferase plsX
MmycSC_Afade	TS60_0174	rpmE	ribosomal protein L31	M.bovis_HB0801	Mbov_0643		50S ribosomal protein
MmycSC_Afade	TS60_0404		cytidylyltransferase family protein	M.bovis_HB0801	Mbov_0781	cdsA	phosphatidate cytidylyltransferase
MmycSC_Afade	TS60_0091	trmE	tRNA modification GTPase TrmE	M.bovis_HB0801	Mbov_0059	trmE	tRNA modification GTPase
MmycSC_Afade	TS60_1050	hprK	HPr(Ser) kinase/phosphatase	M.bovis_HB0801	Mbov_0098	ptsK	HPr kinase/phosphorylase
MmycSC_Afade	TS60_0798	leuS	leucine--tRNA ligase	M.bovis_HB0801	Mbov_0432	leuS	leucyl-tRNA synthetase
MmycSC_Afade	TS60_0559	nadD	nicotinate (nicotinamide) nucleotideadenylyltransferase	M.bovis_HB0801	Mbov_0082	nadD	nicotinate-nucleotide adenylyltransferase
MmycSC_Afade	TS60_0466	hupA	DNA-binding protein HU 1	M.bovis_HB0801	Mbov_0631	hupB	DNA-binding protein HU-beta
MmycSC_Afade	TS60_0309	pdhC	dihydrolipoyllysine-residue acetyltransferasecomponent of pyruvate dehydrogenase complex	M.bovis_HB0801	Mbov_0105		dihydrolipoamide succinyltransferase
MmycSC_Afade	TS60_0510	metK	methionine adenosyltransferase	M.bovis_HB0801	Mbov_0663	metK	S-adenosylmethionine synthetase
MmycSC_Afade	TS60_0703		hypothetical protein	M.bovis_HB0801	Mbov_0513		hypothetical protein
MmycSC_Afade	TS60_0562	cgtA	obg family GTPase CgtA	M.bovis_HB0801	Mbov_0586	obg	GTP-binding protein
MmycSC_Afade	TS60_0402		nitroreductase family protein	M.bovis_HB0801	Mbov_0557	nfsA	NADPH flavin oxidoreductase
MmycSC_Afade	TS60_0598		glycine cleavage H-family protein	M.bovis_HB0801	Mbov_0012		glycine cleavage system H protein
MmycSC_Afade	TS60_0303	pyk	pyruvate kinase	M.bovis_HB0801	Mbov_0155	pk	pyruvate kinase
MmycSC_Afade	TS60_0004	ksgA	dimethyladenosine transferase	M.bovis_HB0801	Mbov_0057	ksgA	dimethyladenosine transferase
MmycSC_Afade	TS60_0167	fba	fructose-1,6-bisphosphate aldolase, class II	M.bovis_HB0801	Mbov_0086	fbaA	fructose-bisphosphate aldolase
MmycSC_Afade	TS60_0026		single-strand binding family protein	M.bovis_HB0801	Mbov_0429	ssb	single-strand DNA-binding protein
MmycSC_Afade	TS60_0504		hypothetical protein	M.bovis_HB0801	Mbov_0218		HIT-like protein
MmycSC_Afade	TS60_0749		putative membrane protein	M.bovis_HB0801	Mbov_0396		putative transmembrane protein (ICEB-1 encoded)
MmycSC_Afade	TS60_0687	tsf	translation elongation factor Ts	M.bovis_HB0801	Mbov_0295	ef-Ts	elongation factor
MmycSC_Afade	TS60_0588		recombination U family protein	M.bovis_HB0801	Mbov_0632	recU	recombination protein
MmycSC_Afade	TS60_0380	truB	tRNA pseudouridine(55) synthase	M.bovis_HB0801	Mbov_0266	truB	tRNA pseudouridine synthase B
MmycSC_Afade	TS60_0811	rpsK	30S ribosomal protein S11	M.bovis_HB0801	Mbov_0598		30S ribosomal protein
MmycSC_Afade	TS60_0660		pseudouridine synthase, RluA family protein	M.bovis_HB0801	Mbov_0761	rluD	ribosomal large subunit pseudouridine synthase D
MmycSC_Afade	TS60_0013		hypothetical protein	M.bovis_HB0801	Mbov_0803		putative lipoprotein
MmycSC_Afade	TS60_0643		putative prolipoprotein	M.bovis_HB0801	Mbov_0283		putative lipoprotein
MmycSC_Afade	TS60_0087		HAD hydrolase, IIB family protein	M.bovis_HB0801	Mbov_0587		predicted hydrolases of the HAD superfamily
MmycSC_Afade	TS60_1053	uvrA	excinuclease ABC subunit A	M.bovis_HB0801	Mbov_0411	uvrA	excinuclease ABC subunit A
MmycSC_Afade	TS60_0701		hypothetical protein	M.bovis_HB0801	Mbov_0511		hypothetical protein
MmycSC_Afade	TS60_0835	rplD	50S ribosomal protein L4	M.bovis_HB0801	Mbov_0628		50S ribosomal protein
MmycSC_Afade	TS60_0109	nusB	transcription antitermination factor NusB	M.bovis_HB0801	Mbov_0541	nusB	transcription termination factor
MmycSC_Afade	TS60_0310	lpdA	dihydrolipoyl dehydrogenase	M.bovis_HB0801	Mbov_0106	pdhD	dihydrolipoamide dehydrogenase
MmycSC_Afade	TS60_0585		hypothetical protein	M.bovis_HB0801	Mbov_0474		hypothetical protein
MmycSC_Afade	TS60_0569		single-strand binding family protein	M.bovis_HB0801	Mbov_0124	cdd	cytidine deaminase
MmycSC_Afade	TS60_0665	ftsZ	cell division protein FtsZ	M.bovis_HB0801	Mbov_0425	ftsZ	cell division protein
MmycSC_Afade	TS60_0354	yeaZ	tRNA threonylcarbamoyl adenosine modificationprotein YeaZ	M.bovis_HB0801	Mbov_0479		putative molecular chaperone
MmycSC_Afade	TS60_0437		scpA/B family protein	M.bovis_HB0801	Mbov_0811	scpA	segregation and condensation protein
MmycSC_Afade	TS60_0214		oligopeptide/dipeptide ABC transporter,ATP-binding, C-terminal domain protein	M.bovis_HB0801	Mbov_0114	oppD	oligopeptide ABC transporter ATP-binding protein
MmycSC_Afade	TS60_1031		aromatic cluster surface family protein	M.bovis_HB0801	Mbov_0538		putative lipoprotein
MmycSC_Afade	TS60_1023		50S ribosome-binding GTPase family protein	M.bovis_HB0801	Mbov_0408		translation-associated GTPase
MmycSC_Afade	TS60_1130		dicarboxylate symporter family protein	M.bovis_HB0801	Mbov_0287		proton/glutamate symporter
MmycSC_Afade	TS60_0499		5-formyltetrahydrofolate cyclo-ligase	M.bovis_HB0801	Mbov_0657		5-formyltetrahydrofolate cyclo-ligase
MmycSC_Afade	TS60_0595		flavin oxidoreductase / NADH oxidase familyprotein	M.bovis_HB0801	Mbov_0008		NADH dependent flavin oxidoreductase
MmycSC_Afade	TS60_0401		hypothetical protein	M.bovis_HB0801	Mbov_0787		hypothetical protein
MmycSC_Afade	TS60_0812	rpsM	30S ribosomal protein S13	M.bovis_HB0801	Mbov_0599		30S ribosomal protein
MmycSC_Afade	TS60_0034		NAD binding domain of 6-phosphogluconatedehydrogenase family protein	M.bovis_HB0801	Mbov_0160	ldhA	D-lactate dehydrogenase
MmycSC_Afade	TS60_0145		transposase DDE domain protein	M.bovis_HB0801	Mbov_0237		transposase ISMbov5
MmycSC_Afade	TS60_1074		hypothetical protein	M.bovis_HB0801	Mbov_0038		putative transmembrane protein
MmycSC_Afade	TS60_0530		export membrane family protein	M.bovis_HB0801	Mbov_0265	secDF	SecD/SecF fusion protein
MmycSC_Afade	TS60_0804		tRNA pseudouridine synthase family protein	M.bovis_HB0801	Mbov_0608		transposase ISMbov1
MmycSC_Afade	TS60_0819	rpsE	ribosomal protein S5	M.bovis_HB0801	Mbov_0612		30S ribosomal protein
MmycSC_Afade	TS60_0197		CBS domain protein	M.bovis_HB0801	Mbov_0495	mgte	Mg2 transport protein
MmycSC_Afade	TS60_0350		phosphatase 2C family protein	M.bovis_HB0801	Mbov_0232		protein phosphatase
MmycSC_Afade	TS60_0336	greA	transcription elongation factor GreA domainprotein	M.bovis_HB0801	Mbov_0403	greA	transcription elongation factor
MmycSC_Afade	TS60_0501		aminotransferase class-V family protein	M.bovis_HB0801	Mbov_0079	sufS	cysteine desulfurase
MmycSC_Afade	TS60_0577	trmD	tRNA (guanine(37)-N(1))-methyltransferase	M.bovis_HB0801	Mbov_0711	trmD	tRNA-methyltransferase
MmycSC_Afade	TS60_0070	lysS	lysine--tRNA ligase	M.bovis_HB0801	Mbov_0700	lysS	lysyl-tRNA synthetase
MmycSC_Afade	TS60_1105	rplK	ribosomal protein L11	M.bovis_HB0801	Mbov_0088		50S ribosomal protein
MmycSC_Afade	TS60_0346	rpe	ribulose-phosphate 3-epimerase	M.bovis_HB0801	Mbov_0235	rpe	ribulose-phosphate 3-epimerase
MmycSC_Afade	TS60_0824	rplE	50S ribosomal protein L5	M.bovis_HB0801	Mbov_0617		50S ribosomal protein
MmycSC_Afade	TS60_0996	atpH	ATP synthase F1, delta subunit	M.bovis_HB0801	Mbov_0441	atpH	ATP synthase subunit delta
MmycSC_Afade	TS60_0997	atpF	ATP synthase F0, B subunit	M.bovis_HB0801	Mbov_0442	atpF	ATPase subunit b
MmycSC_Afade	TS60_0240		hypothetical protein	M.bovis_HB0801	Mbov_0243	hsdR	type I restriction enzyme R subunit
MmycSC_Afade	TS60_0332		hypothetical protein	M.bovis_HB0801	Mbov_0645		Hypothetical protein
MmycSC_Afade	TS60_0276	pepF	oligoendopeptidase F	M.bovis_HB0801	Mbov_0133	pepF	oligoendopeptidase
MmycSC_Afade	TS60_1155	rnpA	ribonuclease P protein component	M.bovis_HB0801	Mbov_0120	rpiB	ribose 5-phosphate isomerase B
MmycSC_Afade	TS60_0560		hypothetical protein	M.bovis_HB0801	Mbov_0122		putative transmembrane protein
MmycSC_Afade	TS60_1106	rplA	ribosomal protein L1	M.bovis_HB0801	Mbov_0089		50S ribosomal protein
MmycSC_Afade	TS60_0299		major intrinsic family protein	M.bovis_HB0801	Mbov_0324	glpF	glycerol uptake facilitator protein
MmycSC_Afade	TS60_0851	folD	bifunctional protein FolD	M.bovis_HB0801	Mbov_0149	folD	methylenetetrahydrofolate dehydrogenase (NADP )
MmycSC_Afade	TS60_0767	dnaE	DNA polymerase III, alpha subunit	M.bovis_HB0801	Mbov_0176	polC	DNA polymerase III subunit alpha
MmycSC_Afade	TS60_0325		putative prolipoprotein	M.bovis_HB0801	Mbov_0768	smc	chromosome segregation protein
MmycSC_Afade	TS60_1055	holA	DNA polymerase III, delta subunit	M.bovis_HB0801	Mbov_0528	holA	DNA polymerase III subunit delta
MmycSC_Afade	TS60_0974		hypothetical protein	M.bovis_HB0801	Mbov_0497		putative transmembrane protein
MmycSC_Afade	TS60_0374	lepA	GTP-binding protein LepA	M.bovis_HB0801	Mbov_0555	lepA	GTP-binding protein
MmycSC_Afade	TS60_0668		mraZ family protein	M.bovis_HB0801	Mbov_0422	mraZ	cell division protein
MmycSC_Afade	TS60_0319	rpsD	ribosomal protein S4	M.bovis_HB0801	Mbov_0644		30S ribosomal protein
MmycSC_Afade	TS60_1069	cysS	cysteine--tRNA ligase	M.bovis_HB0801	Mbov_0043	cysS	cysteinyl-tRNA synthetase
MmycSC_Afade	TS60_0329		HAD ATPase, P-type, IC family protein	M.bovis_HB0801	Mbov_0533		Ca2 -transporting ATPase
MmycSC_Afade	TS60_0074		HAD hydrolase, IIB family protein	M.bovis_HB0801	Mbov_0336		predicted hydrolases
MmycSC_Afade	TS60_0932		hexose kinase, 1-phosphofructokinase familyprotein	M.bovis_HB0801	Mbov_0026		ribokinase family sugar kinases
MmycSC_Afade	TS60_0315	ptsI	phosphoenolpyruvate-protein phosphotransferase	M.bovis_HB0801	Mbov_0715	ptsI	phosphotransferase system enzyme I
MmycSC_Afade	TS60_1070		RNA 2'-O ribose methyltransferase substratebinding family protein	M.bovis_HB0801	Mbov_0044	yjfH	RNA methyltransferase
MmycSC_Afade	TS60_0689	dnaJ	chaperone protein DnaJ	M.bovis_HB0801	Mbov_0817	dnaJ	heat shock protein
MmycSC_Afade	TS60_0752	rnjA	ribonuclease J 1	M.bovis_HB0801	Mbov_0802	rnj	ribonuclease J
MmycSC_Afade	TS60_0973	mgtA	magnesium-translocating P-type ATPase	M.bovis_HB0801	Mbov_0842	mgtA	Mg2 -importing ATPase
MmycSC_Afade	TS60_0682		helix-turn-helix domain protein	M.bovis_HB0801	Mbov_0132		transposase ISMbov6
MmycSC_Afade	TS60_0535		RNA polymerase sigma factor, sigma-70 familyprotein	M.bovis_HB0801	Mbov_0302	rpoD	RNA polymerase primary sigma factor
MmycSC_Afade	TS60_0095	secA	preprotein translocase, SecA subunit	M.bovis_HB0801	Mbov_0310	secA	preprotein translocase subunit SecA
MmycSC_Afade	TS60_0297		putative Holliday junction resolvase	M.bovis_HB0801	Mbov_0372	ruvX	putative holliday junction resolvase
MmycSC_Afade	TS60_0495		dUTPase family protein	M.bovis_HB0801	Mbov_0176	polC	DNA polymerase III subunit alpha
MmycSC_Afade	TS60_0030		hypothetical protein	M.bovis_HB0801	Mbov_0843		ABC transporter ATP-binding protein
MmycSC_Afade	TS60_0511		ymdB-like family protein	M.bovis_HB0801	Mbov_0634		hypothetical protein
MmycSC_Afade	TS60_0766	polA	DNA polymerase I	M.bovis_HB0801	Mbov_0175		polA DNA polymerase I
MmycSC_Afade	TS60_0219		E3 binding domain protein	M.bovis_HB0801	Mbov_0373		putative transmembrane protein
MmycSC_Afade	TS60_0465		NAD-dependent glycerol-3-phosphate dehydrogenasefamily protein	M.bovis_HB0801	Mbov_0056	gpsA	glycerol-3-phosphate dehydrogenase
MmycSC_Afade	TS60_0539	era	GTP-binding protein Era	M.bovis_HB0801	Mbov_0125	era	GTP-binding protein
MmycSC_Afade	TS60_0533		NIF3 family protein	M.bovis_HB0801	Mbov_0301		conserved hypothetical protein
MmycSC_Afade	TS60_0073	trxA	thioredoxin	M.bovis_HB0801	Mbov_0832	trxA	thioredoxin
MmycSC_Afade	TS60_1131		pyridine nucleotide-disulfide oxidoreductasefamily protein	M.bovis_HB0801	Mbov_0286	hcaD	NADH oxidase (NOXASE)
MmycSC_Afade	TS60_0656		phosphopantetheine--transferase domain protein	M.bovis_HB0801	Mbov_0813	acpS	holo-[acyl-carrier protein] synthase
MmycSC_Afade	TS60_1064	pth	peptidyl-tRNA hydrolase	M.bovis_HB0801	Mbov_0847	pth1	peptidyl-tRNA hydrolase
MmycSC_Afade	TS60_0177	tdk	thymidine kinase	M.bovis_HB0801	Mbov_0788	tdk	thymidine kinase
MmycSC_Afade	TS60_0366		ABC transporter family protein	M.bovis_HB0801	Mbov_0535		ABC-2 type transporter ATP-binding protein
MmycSC_Afade	TS60_0006	gyrB	DNA gyrase, B subunit	M.bovis_HB0801	Mbov_0831	gyrB	DNA gyrase subunit B
MmycSC_Afade	TS60_0397	infB	translation initiation factor IF-2	M.bovis_HB0801	Mbov_0784	if-2	translation initiation factor
MmycSC_Afade	TS60_0633	rplU	ribosomal protein L21	M.bovis_HB0801	Mbov_0638		50S ribosomal protein
MmycSC_Afade	TS60_0769	tyrS	tyrosine--tRNA ligase	M.bovis_HB0801	Mbov_0819	tyrS	tyrosyl-tRNA synthetase
MmycSC_Afade	TS60_0008		branched-chain amino acid transport system /permease component family protein	M.bovis_HB0801	Mbov_0020		sugar ABC transporter permease
MmycSC_Afade	TS60_0522		DAK2 domain fusion YloV family protein	M.bovis_HB0801	Mbov_0331		Predicted kinase related to dihydroxyacetone kinase
MmycSC_Afade	TS60_0597		hypothetical protein	M.bovis_HB0801	Mbov_0011		trimethylamine dehydrogenase
MmycSC_Afade	TS60_0600		prolyl oligopeptidase family protein	M.bovis_HB0801	Mbov_0558		triacylglycerol lipase
MmycSC_Afade	TS60_0513	ftsY	signal recognition particle-docking proteinFtsY	M.bovis_HB0801	Mbov_0224	ftsY	signal recognition particle receptor
MmycSC_Afade	TS60_0524	rnc	ribonuclease III	M.bovis_HB0801	Mbov_0333	rnc	ribonuclease III
MmycSC_Afade	TS60_0181		telomere recombination family protein	M.bovis_HB0801	Mbov_0319		utative translation factor
MmycSC_Afade	TS60_0112		riboflavin kinase family protein	M.bovis_HB0801	Mbov_0354		hypothetical protein
MmycSC_Afade	TS60_0822	rpsH	30S ribosomal protein S8	M.bovis_HB0801	Mbov_0615		30S ribosomal protein
MmycSC_Afade	TS60_0438	scpB	segregation and condensation protein B	M.bovis_HB0801	Mbov_0810	scpB	segregation and condensation protein
MmycSC_Afade	TS60_0312	ackA	acetate kinase	M.bovis_HB0801	Mbov_0151	ackA	acetate kinase
MmycSC_Afade	TS60_0295	eno	phosphopyruvate hydratase	M.bovis_HB0801	Mbov_0482		enolase
MmycSC_Afade	TS60_0702		hypothetical protein	M.bovis_HB0801	Mbov_0512		hypothetical protein
MmycSC_Afade	TS60_0162	pyrG	CTP synthase	M.bovis_HB0801	Mbov_0255		CTP synthetase
MmycSC_Afade	TS60_0554	trmU	tRNA(5-methylaminomethyl-2-thiouridylate)-methyltransferase	M.bovis_HB0801	Mbov_0370	trmU	tRNA-methyltransferase
MmycSC_Afade	TS60_0257	infC	translation initiation factor IF-3	M.bovis_HB0801	Mbov_0549	if-3	translation initiation factor
MmycSC_Afade	TS60_1048	trxB	thioredoxin-disulfide reductase	M.bovis_HB0801	Mbov_0100	trxB	thioredoxin reductase
MmycSC_Afade	TS60_1108		transglutaminase-like superfamily protein	M.bovis_HB0801	Mbov_0465		putative lipoprotein involved in cytokinesis
MmycSC_Afade	TS60_0259	rplT	ribosomal protein L20	M.bovis_HB0801	Mbov_0551		50S ribosomal protein
MmycSC_Afade	TS60_0484		putative lipoprotein B	M.bovis_HB0801	Mbov_0739		putative lipoprotein
MmycSC_Afade	TS60_1040		DNA topoisomerase family protein	M.bovis_HB0801	Mbov_0313	topA	DNA topoisomerase I
MmycSC_Afade	TS60_0688	rpsB	ribosomal protein S2	M.bovis_HB0801	Mbov_0294	rpsB	30S ribosomal protein
MmycSC_Afade	TS60_0832	rpsS	ribosomal protein S19	M.bovis_HB0801	Mbov_0625		30S ribosomal protein
MmycSC_Afade	TS60_0662	ileS	isoleucine--tRNA ligase	M.bovis_HB0801	Mbov_0256	ileS	isoleucyl-tRNA synthetase
MmycSC_Afade	TS60_0027	rpsF	ribosomal protein S6	M.bovis_HB0801	Mbov_0314		30S ribosomal protein
MmycSC_Afade	TS60_0854	gatB	aspartyl/glutamyl-tRNA(Asn/Gln)amidotransferase, B subunit	M.bovis_HB0801	bov_0806	gatB	aspartyl/glutamyl-tRNA amidotransferase subunit B
MmycSC_Afade	TS60_0218		DNA methylase family protein	M.bovis_HB0801	Mbov_0755	yhdJ	putative adenine-specific DNA-methyltransferase
MmycSC_Afade	TS60_0178	prfA	peptide chain release factor 1	M.bovis_HB0801	Mbov_0824		rf-1 peptide chain release factor
MmycSC_Afade	TS60_0655		acyltransferase family protein	M.bovis_HB0801	Mbov_0812	plsC	1-acyl-sn-glycerol-3-phosphate acyltransferase
MmycSC_Afade	TS60_1122	rpoC	DNA-directed RNA polymerase, beta' subunit	M.bovis_HB0801	Mbov_0694	rpoC	DNA-directed RNA polymerase subunit beta
MmycSC_Afade	TS60_1002	glyA	serine hydroxymethyltransferase	M.bovis_HB0801	Mbov_0077	glyA	serine hydroxymethyltransferase
MmycSC_Afade	TS60_0512		sigma-70, region 4 family protein	M.bovis_HB0801	Mbov_0223		hypothetical protein
MmycSC_Afade	TS60_1121	rpoB	DNA-directed RNA polymerase, beta subunit	M.bovis_HB0801	Mbov_0695	rpoB	DNA-directed RNA polymerase subunit beta
MmycSC_Afade	TS60_0082		metallo-beta-lactamase superfamily protein	M.bovis_HB0801	Mbov_0053		putative membrane lipoprotein
MmycSC_Afade	TS60_0841		helix-turn-helix family protein	M.bovis_HB0801	Mbov_0839	lacI	LacI family transcriptional regulator
MmycSC_Afade	TS60_0995	atpA	ATP synthase F1, alpha subunit	M.bovis_HB0801	Mbov_0440	atpA	ATP synthase subunit alpha
MmycSC_Afade	TS60_0574		ribonuclease HII family protein	M.bovis_HB0801	Mbov_0759	rnhB	ribonuclease HII
MmycSC_Afade	TS60_0543		DJ-1 family protein	M.bovis_HB0801	Mbov_0109		monophosphate biosynthesis
MmycSC_Afade	TS60_0538	recO	DNA repair protein RecO	M.bovis_HB0801	Mbov_0329		recombinational DNA repair protein
MmycSC_Afade	TS60_0506	ung	uracil-DNA glycosylase	M.bovis_HB0801	Mbov_0075	ung	uracil-DNA glycosylase
MmycSC_Afade	TS60_0462		hypothetical protein	M.bovis_HB0801	Mbov_0154		putative transmembrane protein
MmycSC_Afade	TS60_1058		hydrolase, TatD family protein	M.bovis_HB0801	Mbov_0058	tatD	TatD DNase family protein
MmycSC_Afade	TS60_0568		ABC transporter family protein	M.bovis_HB0801	Mbov_0491		ATP-binding cassette subfamily B
MmycSC_Afade	TS60_0305		putative NADH oxidase	M.bovis_HB0801	Mbov_0299		NADH oxidase
MmycSC_Afade	TS60_0012	metG	methionine--tRNA ligase	M.bovis_HB0801	Mbov_0226	metG	methionyl-tRNA synthetase
MmycSC_Afade	TS60_0222		hypothetical protein	M.bovis_HB0801	Mbov_0397		type IV secretory pathway VirB4 components (ICEB-1 encoded)
MmycSC_Afade	TS60_0377	aspS	aspartate--tRNA ligase	M.bovis_HB0801	Mbov_0322	aspS	aspartyl-tRNA synthetase
MmycSC_Afade	TS60_1071		ribosomal protein L33	M.bovis_HB0801	Mbov_0046		50S ribosomal protein
MmycSC_Afade	TS60_0036		AAA domain protein	M.bovis_HB0801	Mbov_0758		predicted ATPase
MmycSC_Afade	TS60_0612	ruvB	holliday junction DNA helicase RuvB	M.bovis_HB0801	Mbov_0263	ruvB	holliday junction DNA helicase
MmycSC_Afade	TS60_0353		tRNA threonylcarbamoyl adenosine modificationprotein YjeE	M.bovis_HB0801	Mbov_0480		predicted ATPase or kinase
MmycSC_Afade	TS60_0666		hypothetical protein	M.bovis_HB0801	Mbov_0424		Hypothetical protein
MmycSC_Afade	TS60_0439	rluB	ribosomal large subunit pseudouridine synthaseB	M.bovis_HB0801	Mbov_0083	rluB	ribosomal large subunit pseudouridine synthase B
MmycSC_Afade	TS60_0001	dnaA	chromosomal replication initiator protein DnaA	M.bovis_HB0801	Mbov_0001	dnaA	replication initiation protein
MmycSC_Afade	TS60_0485		binding--dependent transport system innermembrane component family protein	M.bovis_HB0801	Mbov_0273		glycerol ABC transporter permease component
MmycSC_Afade	TS60_0261		ABC transporter family protein	M.bovis_HB0801	Mbov_0134	potA	spermidine/putrescine ABC transporter ATP-binding protein
MmycSC_Afade	TS60_0618		impB/mucB/samB C-terminal family protein	M.bovis_HB0801	Mbov_0081	dinB	DNA polymerase IV
MmycSC_Afade	TS60_0029		NADPH-dependent FMN reductase family protein	M.bovis_HB0801	Mbov_0542	acpD	acyl carrier protein phosphodiesterase
MmycSC_Afade	TS60_0400	nusA	transcription termination factor NusA	M.bovis_HB0801	Mbov_0786	nusA	transcription elongation factor
MmycSC_Afade	TS60_0464	engA	ribosome-associated GTPase EngA	M.bovis_HB0801	Mbov_0814	engA	GTP-binding protein
MmycSC_Afade	TS60_0403	polC	DNA polymerase III, alpha subunit, Gram-positivetype	M.bovis_HB0801	Mbov_0072	polC	DNA polymerase III subunit alpha
MmycSC_Afade	TS60_0210	alaS	alanine--tRNA ligase	M.bovis_HB0801	Mbov_0371	alaS	alanyl-tRNA synthetase
MmycSC_Afade	TS60_0816		adenylate kinase family protein	M.bovis_HB0801	Mbov_0603	adk	adenylate kinase
MmycSC_Afade	TS60_0046	tmk	thymidylate kinase	M.bovis_HB0801	Mbov_0771	tmk	thymidylate kinase
MmycSC_Afade	TS60_0667	rsmH	16S rRNA(cytosine(1402)-N(4))-methyltransferase	M.bovis_HB0801	Mbov_0423	mraW	S-adenosyl-methyltransferase
MmycSC_Afade	TS60_0044		methyltransferase domain protein	M.bovis_HB0801	Mbov_0227		predicted O-methyltransferase
MmycSC_Afade	TS60_0706		hypothetical protein	M.bovis_HB0801	Mbov_0519		putative transmembrane protein
MmycSC_Afade	TS60_0224		hypothetical protein	M.bovis_HB0801	Mbov_0397		type IV secretory pathway VirB4 components (ICEB-1 encoded)
MmycSC_Afade	TS60_0693		istB-like ATP binding family protein	M.bovis_HB0801	Mbov_0703	clpB	Clp protease ATP-binding subunit
MmycSC_Afade	TS60_0196	trmB	tRNA (guanine-N(7)-)-methyltransferase	M.bovis_HB0801	Mbov_0764		tRNA-methyltransferase
MmycSC_Afade	TS60_0604		hypothetical protein	M.bovis_HB0801	Mbov_0498		putative membrane lipoprotein
MmycSC_Afade	TS60_0529	apt	adenine phosphoribosyltransferase	M.bovis_HB0801	Mbov_0783	apt	adenine phosphoribosyltransferase
MmycSC_Afade	TS60_1118	rplL	ribosomal protein L7/L12	M.bovis_HB0801	Mbov_0697		50S ribosomal protein
MmycSC_Afade	TS60_0708		hypothetical protein	M.bovis_HB0801	Mbov_0516		putative transmembrane protein
MmycSC_Afade	TS60_0552		hypothetical protein	M.bovis_HB0801	Mbov_0804		hypothetical protein
MmycSC_Afade	TS60_0007	gyrA	DNA gyrase, A subunit	M.bovis_HB0801	Mbov_0646	gyrA	DNA gyrase subunit A
MmycSC_Afade	TS60_0491	parC	DNA topoisomerase IV, A subunit	M.bovis_HB0801	Mbov_0199	parC	topoisomerase IV subunit A
MmycSC_Afade	TS60_0114		peptidase S41 family protein	M.bovis_HB0801	Mbov_0024		putative lipoprotein
MmycSC_Afade	TS60_0348		tyrosine kinase family protein	M.bovis_HB0801	Mbov_0233		serine/threonine protein kinase
MmycSC_Afade	TS60_0092	rpsT	ribosomal protein S20	M.bovis_HB0801	Mbov_0214		30S ribosomal protein
MmycSC_Afade	TS60_0994	atpG	ATP synthase F1, gamma subunit	M.bovis_HB0801	Mbov_0439	atpG	ATP synthase subunit gamma
MmycSC_Afade	TS60_0576	rplS	ribosomal protein L19	M.bovis_HB0801	Mbov_0712		50S ribosomal protein
MmycSC_Afade	TS60_0860		CAAX protease self-immunity family protein	M.bovis_HB0801	Mbov_0090		putative transmembrane protein
MmycSC_Afade	TS60_0661		signal peptidase (SPase) II family protein	M.bovis_HB0801	Mbov_0257		signal peptidase II
MmycSC_Afade	TS60_0258	rpmI	ribosomal protein L35	M.bovis_HB0801	Mbov_0550		50S ribosomal protein
MmycSC_Afade	TS60_0679	frr	ribosome recycling factor	M.bovis_HB0801	Mbov_0052	frr	ribosome recycling factor
MmycSC_Afade	TS60_0867	msrA	peptide-methionine (S)-S-oxide reductase	M.bovis_HB0801	Mbov_0488	msrAB	peptide methionine sulfoxide reductase
MmycSC_Afade	TS60_0054		ahpC/TSA family protein	M.bovis_HB0801	Mbov_0222	tpx	Thiol peroxidase
MmycSC_Afade	TS60_0716		hypothetical protein	M.bovis_HB0801	Mbov_0515		putative lipoprotein
MmycSC_Afade	TS60_0002	dnaN	DNA polymerase III, beta subunit	M.bovis_HB0801	Mbov_0002	dnaN	DNA polymerase III subunit beta
MmycSC_Afade	TS60_0800		putative lipoprotein	M.bovis_HB0801	Mbov_0693		putative transmembrane protein
MmycSC_Afade	TS60_0441		shikimate kinase family protein	M.bovis_HB0801	Mbov_0023		deoxyguanosine kinase
MmycSC_Afade	TS60_0338		putative membrane protein	M.bovis_HB0801	Mbov_0575		adenosinetriphosphatase
MmycSC_Afade	TS60_0704		putative membrane protein	M.bovis_HB0801	Mbov_0514		putative transmembrane protein
MmycSC_Afade	TS60_0863		RDD family protein	M.bovis_HB0801	Mbov_0501		putative transmembrane protein
MmycSC_Afade	TS60_0853		trkA-C domain protein	M.bovis_HB0801	Mbov_0421	trkA	trk system potassium uptake protein
MmycSC_Afade	TS60_0239		hypothetical protein	M.bovis_HB0801	Mbov_0194		putative transmembrane protein
MmycSC_Afade	TS60_0344	valS	valine--tRNA ligase	M.bovis_HB0801	Mbov_0148	valS	valyl-tRNA synthetase
MmycSC_Afade	TS60_0337	uvrC	excinuclease ABC subunit C	M.bovis_HB0801	Mbov_0577	uvrC	excinuclease ABC subunit C
MmycSC_Afade	TS60_0184	cls	cardiolipin synthase	M.bovis_HB0801	Mbov_0388		hypothetical protein (ICEB-1 encoded)
MmycSC_Afade	TS60_1101		nucleotidyl transferase family protein	M.bovis_HB0801	Mbov_0532	galU	UTP--glucose-1-phosphate uridylyltransferase
MmycSC_Afade	TS60_0868		putative prolipoprotein	M.bovis_HB0801	Mbov_0570		putative lipoprotein
MmycSC_Afade	TS60_0211		hypothetical protein	M.bovis_HB0801	Mbov_0431		putative transmembrane protein
MmycSC_Afade	TS60_1149		subtilase family protein	M.bovis_HB0801	Mbov_0242		Hypothetical protein
MmycSC_Afade	TS60_0680	pyrH	UMP kinase	M.bovis_HB0801	Mbov_0051	pyrH	uridylate kinase
MmycSC_Afade	TS60_0536	dnaG	DNA primase	M.bovis_HB0801	Mbov_0303	dnaG	DNA primase
MmycSC_Afade	TS60_0086	asnS	asparagine--tRNA ligase	M.bovis_HB0801	Mbov_0499	asnS	asparaginyl-tRNA synthetase
MmycSC_Afade	TS60_0251		eco47II restriction endonuclease family protein	M.bovis_HB0801	Mbov_0221		type II restriction enzyme
MmycSC_Afade	TS60_0801	rpsI	30S ribosomal protein S9	M.bovis_HB0801	Mbov_0530		30S ribosomal protein
MmycSC_Afade	TS60_0268		chromate transporter family protein	M.bovis_HB0801	Mbov_0763	chrA	chromate transporter
MmycSC_Afade	TS60_0672	pheS	phenylalanine--tRNA ligase, alpha subunit	M.bovis_HB0801	Mbov_0074	pheS	phenylalanyl-tRNA synthetase alpha chain
MmycSC_Afade	TS60_1060		DNA (cytosine-5-)-methyltransferase familyprotein	M.bovis_HB0801	Mbov_0727	dcm	DNA methyltransferase
MmycSC_Afade	TS60_0039	ftsH	ATP-dependent zinc metalloprotease FtsH	M.bovis_HB0801	Mbov_0845	ftsH	cell division protease
MmycSC_Afade	TS60_1001	upp	uracil phosphoribosyltransferase	M.bovis_HB0801	Mbov_0430	upp	uracil phosphoribosyltransferase
MmycSC_Afade	TS60_0690	dnaK	chaperone protein DnaK	M.bovis_HB0801	Mbov_0157	dnaK	molecular chaperone DnaK
MmycSC_Afade	TS60_0393		peptidase S41 family protein	M.bovis_HB0801	Mbov_0659		putative lipoprotein
MmycSC_Afade	TS60_0631	rpmA	ribosomal protein L27	M.bovis_HB0801	Mbov_0637		50S ribosomal protein
MmycSC_Afade	TS60_0532		DEAD/DEAH box helicase family protein	M.bovis_HB0801	Mbov_0592		putative lipoprotein
MmycSC_Afade	TS60_0272		archaeal ATPase family protein	M.bovis_HB0801	Mbov_0470		predicted ATPase
MmycSC_Afade	TS60_1156	rpmH	ribosomal protein L34	M.bovis_HB0801	Mbov_0065		50S ribosomal protein
MmycSC_Afade	TS60_0878		transposase DDE domain protein	M.bovis_HB0801	Mbov_0560		transposase ISMbov3
MmycSC_Afade	TS60_0172		putative membrane protein	M.bovis_HB0801	Mbov_0756		putative transmembrane protein
MmycSC_Afade	TS60_0266		chromate transporter family protein	M.bovis_HB0801	Mbov_0762	chrA	chromate transporter
MmycSC_Afade	TS60_1079		ABC transporter family protein	M.bovis_HB0801	Mbov_0033	oppF	oligopeptide ABC transporter ATP-binding protein
MmycSC_Afade	TS60_0814	infA	translation initiation factor IF-1	M.bovis_HB0801	Mbov_0601	if-1	translation initiation factor
MmycSC_Afade	TS60_0823	rpsZ	30S ribosomal protein S14 type Z	M.bovis_HB0801	Mbov_0616		30S ribosomal protein
MmycSC_Afade	TS60_0460	ppa	inorganic pyrophosphatase	M.bovis_HB0801	Mbov_0213		inorganic pyrophosphatase
